# Supplementary material for: LRBA deficiency impairs autophagy and contributes to enhanced antigen presentation and T-cell dysregulation
Source: EMBO Rep. 2025 Jun 23;26(16):4040–71. doi: 10.1038/s44319-025-00504-7 (PMC12373796; doi:10.1038/s44319-025-00504-7)
Supplement: Supplementary file 2 — Movie EV1 [file 44319_2025_504_MOESM2_ESM.zip]

Archive with 2 entries (2 files):
- Movie EV1.txt
- Movie EV1_ shControl_autophagosome tracking.avi
