# Supplementary material for: LRBA deficiency impairs autophagy and contributes to enhanced antigen presentation and T-cell dysregulation
Source: EMBO Rep. 2025 Jun 23;26(16):4040–71. doi: 10.1038/s44319-025-00504-7 (PMC12373796; doi:10.1038/s44319-025-00504-7)
Supplement: Supplementary file 3 — Movie EV2 [file 44319_2025_504_MOESM3_ESM.zip › Movie EV2.txt]

Movie EV2 Legend:
Live-cell imaging of autophagosomes in shLRBA HeLa cells. Cells were transfected with GFP-LC3 plasmid and treated with 100 nM Bafilomycin A1 for 2 hours prior to microscopy. Quantitative analyses of autophagosome size and velocity are shown in Figure 5E and 5F. Compared to shControl cells (Expanded View Movie #1), enlarged autophagosomes were observed more frequently.
