# Supplementary material for: LRBA deficiency impairs autophagy and contributes to enhanced antigen presentation and T-cell dysregulation
Source: EMBO Rep. 2025 Jun 23;26(16):4040–71. doi: 10.1038/s44319-025-00504-7 (PMC12373796; doi:10.1038/s44319-025-00504-7)
Supplement: Supplementary file 4 — Source data Fig. 1 [file 44319_2025_504_MOESM4_ESM.zip]

Archive with 7 entries (7 files):
- Figure 1B/Endogenous Co-IP LRBA and PIK3R4.tiff
- Figure 1C/PLA Healthy donor_PI3KR4+LRBA.tif
- Figure 1C/PLA LRBA-deficient patient_PI3KR4+LRBA.tif
- Figure 1D/Dots per cell PLA PIK3R4 and LRBA.xlsx
- Figure 1E/Co-IP LRBA and PIK3R4.tiff
- Figure 1F/Co-IP PIK3R4 and LRBA fragments.tiff
- Figure 1G/Quantification of Co-IP PIK3R4 and LRBA fragments (Figure 1F).xlsx
