# Supplementary material for: LRBA deficiency impairs autophagy and contributes to enhanced antigen presentation and T-cell dysregulation
Source: EMBO Rep. 2025 Jun 23;26(16):4040–71. doi: 10.1038/s44319-025-00504-7 (PMC12373796; doi:10.1038/s44319-025-00504-7)
Supplement: Supplementary file 4 — Source data Fig. 1 [file 44319_2025_504_MOESM4_ESM.zip › Figure 1D/Dots per cell PLA PIK3R4 and LRBA.xlsx]

## Sheet: Tabelle1
Healthy donor	LRBA-deficient patient
183	0
11	0
63	0
52	0
109	0
116	0
13	0
90	0
156	0
245	0
9	0
185	0
154	0
49	0
33	0
34	0
205	0
179	0
101	0
30	0
70	1
34	1
173	1
136	1
144	1
12	1
79	1
98	1
12	1
2	1
58	1
23	1
140	1
126	4
38	4
262	4
266	4
17	4
15	4
208	4
10	4
235	4
349	4
7	4
21	4
241	4
15	4
