# Supplementary material for: LRBA deficiency impairs autophagy and contributes to enhanced antigen presentation and T-cell dysregulation
Source: EMBO Rep. 2025 Jun 23;26(16):4040–71. doi: 10.1038/s44319-025-00504-7 (PMC12373796; doi:10.1038/s44319-025-00504-7)
Supplement: Supplementary file 4 — Source data Fig. 1 [file 44319_2025_504_MOESM4_ESM.zip › Figure 1G/Quantification of Co-IP PIK3R4 and LRBA fragments (Figure 1F).xlsx]

## Sheet: Tabelle1
Fragment	PIK3R4/Flag
F1	0
F2	0
F3	1.29549
F4	0
F5	0.243394
F6	0.0693582
F7	0
