# Supplementary material for: LRBA deficiency impairs autophagy and contributes to enhanced antigen presentation and T-cell dysregulation
Source: EMBO Rep. 2025 Jun 23;26(16):4040–71. doi: 10.1038/s44319-025-00504-7 (PMC12373796; doi:10.1038/s44319-025-00504-7)
Supplement: Supplementary file 5 — Source data Fig. 2 [file 44319_2025_504_MOESM5_ESM.zip]

Archive with 29 entries (29 files):
- Figure 2B/PI3P production in WT and LRBA-KO HEK293T cells.xlsx
- Figure 2C/DFCP1 Mean dots per cell.xlsx
- Figure 2D/WIPI2 Mean dots per cell.xlsx
- Figure 2E/HEK LRBA-KO_DFCP1_Basal.tif
- Figure 2E/HEK LRBA-KO_DFCP1_Rapamycin.tif
- Figure 2E/HEK LRBA-KO_DFCP1_Torin1.tif
- Figure 2E/HEK LRBA-KO_WIPI2_Basal.tif
- Figure 2E/HEK LRBA-KO_WIPI2_Rapamycin.tif
- Figure 2E/HEK LRBA-KO_WIPI2_Torin1.tif
- Figure 2E/HEK WT_DFCP1_Basal.tif
- Figure 2E/HEK WT_DFCP1_Rapamycin.tif
- Figure 2E/HEK WT_DFCP1_Torin1.tif
- Figure 2E/HEK WT_WIPI2_Basal.tif
- Figure 2E/HEK WT_WIPI2_Rapamycin.tif
- Figure 2E/HEK WT_WIPI2_Torin1.tif
- Figure 2F/HEK LRBA-KO_DFCP1_Torin1.tif
- Figure 2F/HEK LRBA-KO_DFCP1_Torin1+0.01uM VPS34-IN1.tif
- Figure 2F/HEK LRBA-KO_DFCP1_Torin1+0.1uM VPS34-IN1.tif
- Figure 2F/HEK WT_DFCP1_Torin1.tif
- Figure 2F/HEK WT_DFCP1_Torin1+0.01uM VPS34-IN1.tif
- Figure 2F/HEK WT_DFCP1_Torin1+0.1uM VPS34-IN1.tif
- Figure 2G/DFCP1 Mean dots per cell with VPS34 Inhibitor.xlsx
- Figure 2H/HEK293T LRBA-KO_Basal_DFCP1+DAPI.tif
- Figure 2H/HEK293T LRBA-KO_Torin1_DFCP1+DAPI.tif
- Figure 2H/HEK293T Myc-LRBA_Basal_DFCP1+DAPI.tif
- Figure 2H/HEK293T Myc-LRBA_Torin1_DFCP1+DAPI.tif
- Figure 2H/HEK293T WT_Basal_DFCP1+DAPI.tif
- Figure 2H/HEK293T WT_Torin1_DFCP1+DAPI.tif
- Figure 2I/DFCP1 Mean dots per cell after LRBA reconstitution.xlsx
