# Supplementary material for: LRBA deficiency impairs autophagy and contributes to enhanced antigen presentation and T-cell dysregulation
Source: EMBO Rep. 2025 Jun 23;26(16):4040–71. doi: 10.1038/s44319-025-00504-7 (PMC12373796; doi:10.1038/s44319-025-00504-7)
Supplement: Supplementary file 5 — Source data Fig. 2 [file 44319_2025_504_MOESM5_ESM.zip › Figure 2B/PI3P production in WT and LRBA-KO HEK293T cells.xlsx]

## Sheet: Tabelle1
HEK293T	WT				LRBA-KO
Basal	90.5017	64.8313	69.3938	57.0956	64.8905	68	66.5522	60.0299
Torin 1	148	168	141.816	161.303	45	41	91.1108	52.2948
Torin 1 + Vps34-IN1	78.7565	69.1591	72.5805	69.4266	44.336	100.936	43	53.2
