# Supplementary material for: LRBA deficiency impairs autophagy and contributes to enhanced antigen presentation and T-cell dysregulation
Source: EMBO Rep. 2025 Jun 23;26(16):4040–71. doi: 10.1038/s44319-025-00504-7 (PMC12373796; doi:10.1038/s44319-025-00504-7)
Supplement: Supplementary file 5 — Source data Fig. 2 [file 44319_2025_504_MOESM5_ESM.zip › Figure 2C/DFCP1 Mean dots per cell.xlsx]

## Sheet: Tabelle1
HEK293T	WT			LRBA-KO
Basal	5.46364	4.38295	4.36167	3.61	3.24	3.14
Rapamycin	8.44324	9.62566	9.64673	5.16091	5.87005	5.62211
Torin 1	9.87271	10.4707	11.828	5.32158	5.1954	5.16516
