# Supplementary material for: LRBA deficiency impairs autophagy and contributes to enhanced antigen presentation and T-cell dysregulation
Source: EMBO Rep. 2025 Jun 23;26(16):4040–71. doi: 10.1038/s44319-025-00504-7 (PMC12373796; doi:10.1038/s44319-025-00504-7)
Supplement: Supplementary file 5 — Source data Fig. 2 [file 44319_2025_504_MOESM5_ESM.zip › Figure 2D/WIPI2 Mean dots per cell.xlsx]

## Sheet: Tabelle1
HEK293T	WT			LRBA-KO
Basal	2.33333	4.28571	2.28889	1.4	2.84127	1.80808
Rapamycin	10.9259	12.6667	11.2542	4.38889	4.65	3.45196
Torin 1	9.23077	8.73077	11.3333	1.39286	2.42857	2.38413
