# Supplementary material for: LRBA deficiency impairs autophagy and contributes to enhanced antigen presentation and T-cell dysregulation
Source: EMBO Rep. 2025 Jun 23;26(16):4040–71. doi: 10.1038/s44319-025-00504-7 (PMC12373796; doi:10.1038/s44319-025-00504-7)
Supplement: Supplementary file 5 — Source data Fig. 2 [file 44319_2025_504_MOESM5_ESM.zip › Figure 2G/DFCP1 Mean dots per cell with VPS34 Inhibitor.xlsx]

## Sheet: Tabelle1
HEK293T	WT						LRBA-KO
0 μM VPS-34 Inhibitor	18.75	19.5	11.375	10.4444	3.36364		9	13.25	4.2	6	1.75
0.01 μM VPS-34 Inhibitor	1	0.125	0	1.5	0.875	0.5	0	4.11111	0	1.11628
0.1 μM VPS-34 Inhibitor	0	0	0	0	0		0.25	0.0714286	0	0.90625
