# Supplementary material for: LRBA deficiency impairs autophagy and contributes to enhanced antigen presentation and T-cell dysregulation
Source: EMBO Rep. 2025 Jun 23;26(16):4040–71. doi: 10.1038/s44319-025-00504-7 (PMC12373796; doi:10.1038/s44319-025-00504-7)
Supplement: Supplementary file 5 — Source data Fig. 2 [file 44319_2025_504_MOESM5_ESM.zip › Figure 2I/DFCP1 Mean dots per cell after LRBA reconstitution.xlsx]

## Sheet: Tabelle1
HEK293T	WT			LRBA-KO			Myc-LRBA
Basal	5.88994	4.67075	3.48596	3.45001	1.50238	3.22765	5.23614	7.28798	7.71429
Torin 1	9.82566	11.7728	9.63043	4.81485	5.14352	3.71801	13.3239	14.3037	14.2111
