# Supplementary material for: LRBA deficiency impairs autophagy and contributes to enhanced antigen presentation and T-cell dysregulation
Source: EMBO Rep. 2025 Jun 23;26(16):4040–71. doi: 10.1038/s44319-025-00504-7 (PMC12373796; doi:10.1038/s44319-025-00504-7)
Supplement: Supplementary file 6 — Source data Fig. 3 [file 44319_2025_504_MOESM6_ESM.zip]

Archive with 11 entries (11 files):
- Figure 3A/LRBA-KO_Bafilomycin A1_GFP-LC3-mCherry.tif
- Figure 3A/LRBA-KO_Basal_GFP-LC3-mCherry.tif
- Figure 3A/LRBA-KO_Torin1_GFP-LC3-mCherry.tif
- Figure 3A/LRBA-KO_Torin1+Bafilomycin A1_GFP-LC3-mCherry.tif
- Figure 3A/WT_Bafilomycin A1_GFP-LC3-mCherry.tif
- Figure 3A/WT_Basal_GFP-LC3-mCherry.tif
- Figure 3A/WT_Torin1_GFP-LC3-mCherry.tif
- Figure 3A/WT_Torin1+Bafilomycin A1_GFP-LC3-mCherry.tif
- Figure 3B/Ratio red dots to green dots.xlsx
- Figure 3C/p62 Western Blot.tiff
- Figure 3D/Quantification p62 normalized to GAPDH (from Figure 3C).xlsx
