# Supplementary material for: LRBA deficiency impairs autophagy and contributes to enhanced antigen presentation and T-cell dysregulation
Source: EMBO Rep. 2025 Jun 23;26(16):4040–71. doi: 10.1038/s44319-025-00504-7 (PMC12373796; doi:10.1038/s44319-025-00504-7)
Supplement: Supplementary file 6 — Source data Fig. 3 [file 44319_2025_504_MOESM6_ESM.zip › Figure 3B/Ratio red dots to green dots.xlsx]

## Sheet: Tabelle1
HEK293T	WT			LRBA-KO
Basal	0	0	0	0	0	0
Torin 1	2.04145	2.21188	2.81314	0.986736	1.01511	1.02649
Bafilomycin A1	0.962478	0.976473	1.01079	0.920852	0.940618	0.929566
Torin 1 + Bafilomycin A1	1.02566	1.00626	1.01704	0.943295	0.958948	0.990167
