# Supplementary material for: LRBA deficiency impairs autophagy and contributes to enhanced antigen presentation and T-cell dysregulation
Source: EMBO Rep. 2025 Jun 23;26(16):4040–71. doi: 10.1038/s44319-025-00504-7 (PMC12373796; doi:10.1038/s44319-025-00504-7)
Supplement: Supplementary file 6 — Source data Fig. 3 [file 44319_2025_504_MOESM6_ESM.zip › Figure 3D/Quantification p62 normalized to GAPDH (from Figure 3C).xlsx]

## Sheet: Tabelle1
HEK293T	WT			LRBA-KO
Basal	0.440441	0.41165	0.454717	0.754128	0.41625	0.903581
Torin 1	0.204478	0.155686	0.329962	0.462617	0.913352	0.717916
Bafilomycin A1	1.39607	1.00996	1.22166	0.974359	0.905386	1.23961
Torin 1 + Bafilomycin A1	1.14519	0.975389	0.964018	0.771296	1.14452	1.13227
