# Supplementary material for: LRBA deficiency impairs autophagy and contributes to enhanced antigen presentation and T-cell dysregulation
Source: EMBO Rep. 2025 Jun 23;26(16):4040–71. doi: 10.1038/s44319-025-00504-7 (PMC12373796; doi:10.1038/s44319-025-00504-7)
Supplement: Supplementary file 7 — Source data Fig. 4 [file 44319_2025_504_MOESM7_ESM.zip]

Archive with 16 entries (16 files):
- Figure 4B/Western Blot p62 after Proteinase K treatment.tiff
- Figure 4C/Quantification Western Blot p62 after Proteinase K treatment (from Figure 4B).xlsx
- Figure 4D/Western Blot Optiprep analysis.tiff
- Figure 4E/LRBA-KO_DAPI+LC3_autophagosome size.tif
- Figure 4E/WT_DAPI+LC3_autophagosome size.tif
- Figure 4F/Autophagosome size (analysis from Figure 4E).xlsx
- Figure 4G/HaCat LRBA-KO_p62+LC3+DAPI.tif
- Figure 4G/HaCat WT_p62+LC3+DAPI.tif
- Figure 4H/Autophagosome size (Analysis from Figure 4F).xlsx
- Figure 4I/Correlation size and p62 MFI.xlsx
- Figure 4J/Lrba-KO_mLC3_LPS.TIF
- Figure 4J/Lrba-KO_mLC3_LPS+Bafilomycin A1_1000nm.TIF
- Figure 4J/Lrba-KO_mLC3_LPS+Bafilomycin A1_500nm.TIF
- Figure 4J/Wt_mLC3_LPS.TIF
- Figure 4J/Wt_mLC3_LPS+Bafilomycin A1_1000nm.TIF
- Figure 4J/Wt_mLC3_LPS+Bafilomycin A1_250nm.TIF
