# Supplementary material for: LRBA deficiency impairs autophagy and contributes to enhanced antigen presentation and T-cell dysregulation
Source: EMBO Rep. 2025 Jun 23;26(16):4040–71. doi: 10.1038/s44319-025-00504-7 (PMC12373796; doi:10.1038/s44319-025-00504-7)
Supplement: Supplementary file 7 — Source data Fig. 4 [file 44319_2025_504_MOESM7_ESM.zip › Figure 4C/Quantification Western Blot p62 after Proteinase K treatment (from Figure 4B).xlsx]

## Sheet: Tabelle1
HEK293T	WT				LRBA-KO
Control	1	1	1	1	1	1	1	1
Proteinase K	0.317647	0.177681	0.456436	0.184	0.424028	0.530026	0.522857	0.542718
Proteinase K + Triton X-100	0.00231092	0.00028169	0	0.00174	0.0054947	0.00289817	0.00377143	0.00660194
