# Supplementary material for: LRBA deficiency impairs autophagy and contributes to enhanced antigen presentation and T-cell dysregulation
Source: EMBO Rep. 2025 Jun 23;26(16):4040–71. doi: 10.1038/s44319-025-00504-7 (PMC12373796; doi:10.1038/s44319-025-00504-7)
Supplement: Supplementary file 7 — Source data Fig. 4 [file 44319_2025_504_MOESM7_ESM.zip › Figure 4H/Autophagosome size (Analysis from Figure 4F).xlsx]

## Sheet: Tabelle1
WT	LRBA-KO
0.155	0.292
0.292	0.355
0.217	0.373
0.259	0.38
0.161	0.267
0.243	0.317
0.192	0.208
0.142	0.236
0.192	0.452
0.285	0.331
0.148	0.271
0.265	0.292
0.345	0.379
0.266	0.53
0.341	0.296
0.142	0.255
0.154	0.373
0.185	0.521
0.113	0.267
0.337	0.321
0.366	0.267
0.321	0.344
0.255	0.473
0.21	0.367
0.503	0.262
0.376	0.168
0.218	0.194
0.414	0.569
0.335	0.276
0.487	0.584
0.161	0.521
0.312	0.204
0.551	0.395
0.275	0.417
0.696	0.251
0.266	0.37
0.161	0.754
0.333	0.22
0.22	0.633
0.447	0.224
0.463	0.348
0.333	0.231
0.232	0.163
	0.465
	0.274
	0.329
