# Supplementary material for: LRBA deficiency impairs autophagy and contributes to enhanced antigen presentation and T-cell dysregulation
Source: EMBO Rep. 2025 Jun 23;26(16):4040–71. doi: 10.1038/s44319-025-00504-7 (PMC12373796; doi:10.1038/s44319-025-00504-7)
Supplement: Supplementary file 7 — Source data Fig. 4 [file 44319_2025_504_MOESM7_ESM.zip › Figure 4I/Correlation size and p62 MFI.xlsx]

## Sheet: Tabelle1
WT		LRBA-KO
Size	p62 MFI	Size	p62 MFI
0.521	215517	0.547	205595
0.647	184228	0.63	207090
0.838	197834	0.56	213736
0.686	158468	0.517	195134
0.669	189519	0.504	181284
0.547	161952	0.517	221697
0.3	219435	0.786	212994
0.191	157841	0.669	218500
0.226	177942	0.534	212480
0.117	157778	0.595	207847
0.269	193694	0.634	195349
0.269	205113	0.521	212392
0.265	181934	0.734	216213
0.126	176172	0.708	205074
0.126	140000	0.76	173240
0.152	139543	0.604	221360
0.247	226456	0.881	215478
0.195	214533	0.834	201755
0.148	207059	0.951	226854
0.165	166316	1	204064
0.33	168592	0.651	208347
0.109	174800	0.673	218510
0.352	187346	0.686	215608
0.321	151405	0.76	206491
0.126	173517	0.63	227469
0.321	170743	0.195	141422
0.117	137259	0.182	190786
0.343	156430	0.339	205256
0.217	202100	0.295	218985
0.165	144105	0.126	157931
0.499	202583	0.412	182232
0.143	199939	0.122	136821
0.178	214293	0.3	216797
0.104	138250	0.2	187891
0.3	136101	0.13	174900
0.122	195250	0.148	197412
0.135	153355	0.265	206705
0.143	147303	0.122	163679
0.13	184233	0.104	178750
0.339	199923	0.261	213233
0.252	191328	0.334	204260
0.304	222986	0.478	212491
0.126	132276	0.143	181576
0.109	141280	0.178	187317
0.339	169808	0.33	218237
0.126	177517	0.486	183795
0.269	189532	0.46	207840
0.456	191971	0.291	217373
0.161	189027	0.208	193979
0.247	164754	0.156	140472
0.109	151400	0.187	199488
0.13	150200	0.326	191280
0.135	145935	0.334	159286
0.226	149904	0.495	190895
0.282	158246	0.204	222830
0.104	133542	0.256	179847
0.126	164172	0.308	192380
0.334	199065	0.104	140208
0.139	174562	0.135	191065
0.113	166385	0.148	192765
0.269	168597	0.278	178281
0.239	137436	0.139	218375
0.334	175519	0.135	160323
0.156	150389	0.399	158174
0.161	151162	0.434	200770
1	168737	0.269	159048
0.76	210474	0.208	144479
0.686	187424	0.143	192576
0.682	211484	0.434	206740
0.999	187404	0.369	184824
0.825	217495	0.109	154760
0.582	186478	0.265	212852
0.604	192612	0.304	154243
0.921	204321	0.274	206556
0.964	206072	0.191	180250
0.525	214380	0.521	212392
0.551	192685	0.486	198438
0.538	156169	0.104	175667
0.612	227872	0.169	190667
0.66	178757	0.274	179302
0.612	149312	0.247	197018
0.873	186975	0.234	220556
0.595	209044	0.182	185214
0.947	198037	0.434	203950
0.608	173150	0.221	186157
0.725	201832	0.126	168414
0.595	199591	0.135	180677
0.742	208129	0.117	140444
0.738	183853	0.178	163683
0.595	212971	0.139	192219
0.76	204337	0.234	188130
0.738	202412	0.208	141167
0.803	205146	0.161	195324
0.56	218380	0.23	194585
0.247	203842	0.152	143886
0.113	170923	0.391	163756
0.195	154111	0.178	166829
0.2	203848	0.221	158471
0.178	192024	0.3	204116
0.13	161167	0.182	198048
0.204	208447	0.282	222200
0.269	189371	0.161	175595
0.382	155909	0.213	161163
0.117	191889	0.339	214513
0.139	174969	0.221	142745
0.13	149867	0.122	166393
0.213	171408	0.139	156344
0.356	204780	0.213	193347
0.213	184082	0.104	148333
0.287	188258	0.439	176881
0.178	186488	0.274	143365
0.178	206683	0.234	203148
0.373	181628	0.2	213739
0.482	148505	0.109	156680
0.174	152700	0.313	194806
0.135	191419	0.234	183630
0.334	226740	0.226	202962
0.122	196929	0.291	192657
0.13	145167	0.213	202612
0.117	171037	0.182	205643
0.109	190080	0.443	194108
0.243	179929	0.356	214744
0.139	162094	0.161	187243
0.182	205905	0.478	170945
0.378	202977	0.247	176298
0.143	186758	0.178	144512
0.334	183494	0.295	170118
0.313	200139	0.347	170100
0.252	185724	0.204	195702
0.13	148767	0.122	148214
0.174	212900	0.122	150321
0.156	208694	0.226	216442
0.161	163919	0.517	161790
0.482	220108	0.708	173270
0.113	169462	0.851	209260
0.161	209892	0.695	205662
0.169	182205	0.899	233870
0.135	189355	0.703	198543
0.109	192880	0.699	161447
0.135	186097	0.656	212636
0.226	206423	0.89	230380
0.469	192102	0.638	196320
0.356	206159	0.929	182893
0.191	198432	0.894	211631
0.13	124400	0.942	213622
0.274	180667	0.56	162054
0.178	144902	0.79	156582
0.408	215787	0.217	165720
0.412	190421	0.156	134861
0.226	219173	0.426	202694
0.217	200800	0.126	145138
0.13	180800	0.265	176098
0.178	163439	0.139	130375
0.204	160468	0.126	167966
0.213	178735	0.135	152645
0.3	176362	0.2	152000
0.221	214333	0.23	178132
0.261	191267	0.282	149877
0.243	182482	0.478	213618
0.221	202176	0.113	201038
0.104	200708	0.2	219109
0.291	196493	0.104	140542
0.347	202787	0.169	182231
0.126	149621	0.161	157703
0.13	156267	0.161	144541
0.117	131926	0.287	213364
0.339	186821	0.252	179948
0.243	180089	0.161	207622
0.143	178515	0.304	197814
0.23	189472	0.23	184151
0.443	181627	0.117	140481
0.174	143200	0.465	148598
0.109	142440	0.217	159280
0.195	137178	0.135	203258
0.195	212711	0.265	201885
0.161	207297	0.152	189743
0.36	150373	0.156	220361
0.356	223646	0.126	201586
0.182	194595	0.347	185887
0.117	187926	0.23	176792
0.187	158256	0.204	166468
0.152	152200	0.265	179049
0.109	177960	0.382	221409
0.304	208314	0.2	212913
0.274	179635	0.499	224026
0.178	156780	0.204	201957
0.391	204100	0.135	177258
0.191	155545	0.122	163393
0.191	146159	0.109	172000
0.265	176984	0.182	211548
0.404	176097	0.113	155462
0.104	133667	0.126	204586
0.308	212972	0.33	191303
0.117	137519	0.382	174909
0.126	165621	0.104	164917
0.109	188600	0.447	157233
0.313	189917	0.386	197157
0.282	203846	0.23	169132
0.226	165731	0.247	151632
0.295	186515	0.148	148882
0.126	147690	0.161	155459
0.126	162828	0.122	143714
0.326	204160	0.122	175000
0.191	199136	0.343	167899
0.439	179277	0.165	150079
0.399	183065	0.234	196815
0.152	182886	0.122	163393
0.104	203458	0.395	203769
0.113	178192	0.347	182812
0.143	199848	0.465	218551
0.677	206994	0.117	208593
0.538	185976	0.135	169968
0.634	193075	0.139	186594
0.586	180000	0.156	179139
0.747	221064	0.456	209829
0.76	189417	0.417	201062
0.595	192036	0.143	171576
0.925	215728	0.2	165957
0.751	196364	0.287	204833
0.729	168571	0.2	190652
0.912	147876	0.369	139588
0.63	203931	0.274	212889
0.538	216661	0.148	132353
0.591	189676	0.117	163778
0.582	161687	0.473	172358
0.729	215458
0.243	146071
0.187	128372
0.152	152857
0.221	177647
0.261	154600
0.117	150630
0.161	202730
0.417	190062
0.174	172950
0.148	145147
0.109	170080
0.23	188321
0.117	151037
0.143	176667
0.117	141741
0.104	147708
0.226	154269
0.2	172370
0.182	201690
0.295	205324
0.239	197582
0.13	168300
0.347	170050
0.261	193000
0.156	166750
0.208	161729
0.113	155923
0.434	202980
0.2	176326
0.161	140703
0.117	153667
0.308	217803
0.152	163000
0.217	174820
0.204	210085
0.109	182600
