# Supplementary material for: LRBA deficiency impairs autophagy and contributes to enhanced antigen presentation and T-cell dysregulation
Source: EMBO Rep. 2025 Jun 23;26(16):4040–71. doi: 10.1038/s44319-025-00504-7 (PMC12373796; doi:10.1038/s44319-025-00504-7)
Supplement: Supplementary file 8 — Source data Fig. 5 [file 44319_2025_504_MOESM8_ESM.zip]

Archive with 19 entries (19 files):
- Figure 5A/Co-IP LRBA and FYCO1.tiff
- Figure 5B/Co-IP FYCO1 and LRBA fragments.tiff
- Figure 5C/Quantification Co-IP FYCO1 and LRBA fragments (from Figure 5B).xlsx
- Figure 5D/shControl_autophagosome mobility.tiff
- Figure 5D/shLRBA_autophagosome mobility.tiff
- Figure 5E/Quantification autophagosome velocity.xlsx
- Figure 5F/Correlation of velocity and area of autophagosomes.xlsx
- Figure 5G/HeLa shControl_LysoTracker Red.tif
- Figure 5G/HeLa shLRBA_LysoTracker Red.tif
- Figure 5H/HeLa_shControl_anti-TFEB.tif
- Figure 5H/HeLa_shLRBA_anti-TFEB.tif
- Figure 5I/Lrba-KO_mLamp1_Basal_500nm.TIF
- Figure 5I/Lrba-KO_mLamp1_LPS_250nm.TIF
- Figure 5I/Lrba-KO_mLamp1_LPS+Bafilomycin_500nm.TIF
- Figure 5I/Wt_mLamp1_Basal_500nm.TIF
- Figure 5I/Wt_mLamp1_LPS_1000nm.TIF
- Figure 5I/Wt_mLamp1_LPS_250nm.TIF
- Figure 5I/Wt_mLamp1_LPS+Bafilomycin A1_250nm.TIF
- Figure 5I/Wt_mLamp1_LPS+Bafilomycin_1000nm.TIF
