# Supplementary material for: LRBA deficiency impairs autophagy and contributes to enhanced antigen presentation and T-cell dysregulation
Source: EMBO Rep. 2025 Jun 23;26(16):4040–71. doi: 10.1038/s44319-025-00504-7 (PMC12373796; doi:10.1038/s44319-025-00504-7)
Supplement: Supplementary file 8 — Source data Fig. 5 [file 44319_2025_504_MOESM8_ESM.zip › Figure 5C/Quantification Co-IP FYCO1 and LRBA fragments (from Figure 5B).xlsx]

## Sheet: Tabelle1
Fragment	Flag/GFP
F1	2.01437
F2	0.0477647
F3	0
F4	0
F5	1.20847
F6	2.42466
F7	0
