# Supplementary material for: LRBA deficiency impairs autophagy and contributes to enhanced antigen presentation and T-cell dysregulation
Source: EMBO Rep. 2025 Jun 23;26(16):4040–71. doi: 10.1038/s44319-025-00504-7 (PMC12373796; doi:10.1038/s44319-025-00504-7)
Supplement: Supplementary file 8 — Source data Fig. 5 [file 44319_2025_504_MOESM8_ESM.zip › Figure 5E/Quantification autophagosome velocity.xlsx]

## Sheet: Tabelle1
shControl	shLRBA
5.2443	2.3612
5.6946	1.9559
5.5255	1.7626
2.0178	3.7952
