# Supplementary material for: LRBA deficiency impairs autophagy and contributes to enhanced antigen presentation and T-cell dysregulation
Source: EMBO Rep. 2025 Jun 23;26(16):4040–71. doi: 10.1038/s44319-025-00504-7 (PMC12373796; doi:10.1038/s44319-025-00504-7)
Supplement: Supplementary file 8 — Source data Fig. 5 [file 44319_2025_504_MOESM8_ESM.zip › Figure 5F/Correlation of velocity and area of autophagosomes.xlsx]

## Sheet: Tabelle1
	WT				LRBA-KO
Velocity	5.2443	5.6946	5.5255	2.0178	2.3612	1.9559	1.7626	3.7952
Area	98	90	39	17	788	79	21	27
