# Supplementary material for: LRBA deficiency impairs autophagy and contributes to enhanced antigen presentation and T-cell dysregulation
Source: EMBO Rep. 2025 Jun 23;26(16):4040–71. doi: 10.1038/s44319-025-00504-7 (PMC12373796; doi:10.1038/s44319-025-00504-7)
Supplement: Supplementary file 9 — Source data Fig. 6 [file 44319_2025_504_MOESM9_ESM.zip]

Archive with 12 entries (12 files):
- Figure 6B/IFN-y ELISA.xlsx
- Figure 6C/IL-6 ELISA.xlsx
- Figure 6D/HaCat MP1-LC3 LRBA-KO DAPI-HLADR-LC3.tif
- Figure 6D/HaCat MP1-LC3 Myc-LRBA DAPI-HLADR-LC3.tif
- Figure 6D/HaCat MP1-LC3 WT DAPI-HLADR-LC3.tif
- Figure 6E/Percentage LC3+ dots positive for HLA-DR.xlsx
- Figure 6F/HLA-DR+LC3+ dots per cell.xlsx
- Figure 6G/Size HLA-DR+LC3+ and HLA-DR+LC3- dots.xlsx
- Figure 6H/HaCat MP1-LC3 LRBA-KO_HLA-DR expression.fcs
- Figure 6H/HaCat MP1-LC3 Myc-LRBA_HLA-DR expression.fcs
- Figure 6H/HaCat MP1-LC3 WT_HLA-DR expression.fcs
- Figure 6I/Percentage of HLA-DR positive cells.xlsx
