# Supplementary material for: LRBA deficiency impairs autophagy and contributes to enhanced antigen presentation and T-cell dysregulation
Source: EMBO Rep. 2025 Jun 23;26(16):4040–71. doi: 10.1038/s44319-025-00504-7 (PMC12373796; doi:10.1038/s44319-025-00504-7)
Supplement: Supplementary file 9 — Source data Fig. 6 [file 44319_2025_504_MOESM9_ESM.zip › Figure 6B/IFN-y ELISA.xlsx]

## Sheet: Tabelle1
CD4	CD4+PMA/Iono	GFP-LC3 - CD4+		MP1-LC3 - CD4+		GFP-LC3 + CD4+		MP1-LC3 + CD4+
		WT	LRBA-KO	WT	LRBA-KO	WT	LRBA-KO	WT	LRBA-KO
6.17426	18.4145	0.6239	0.7251	1.6991	1.9726	6.32759	7.08899	156.929	184.122
2.82391	380.08	4.34841	4.15298	6.79672	6.09399	5.36678	5.57773	138.307	178.214
6.14	45.38	1.17891	3.36609	2.38179	4.38866	3.22658	8.13875	5.87443	9.73681
1.5446	70.733	5.0964	5.0111	5.0761	5.0557	3.53283	6.74276	5.86929	8.31894
						4.62947	4.94952	22.8067	48.6379
						3.73797	0	24.0327	52.9992
						2.9544	15.789	367.3	409.34
						1.7834	2.1785	300.83	568.57
