# Supplementary material for: LRBA deficiency impairs autophagy and contributes to enhanced antigen presentation and T-cell dysregulation
Source: EMBO Rep. 2025 Jun 23;26(16):4040–71. doi: 10.1038/s44319-025-00504-7 (PMC12373796; doi:10.1038/s44319-025-00504-7)
Supplement: Supplementary file 9 — Source data Fig. 6 [file 44319_2025_504_MOESM9_ESM.zip › Figure 6C/IL-6 ELISA.xlsx]

## Sheet: Tabelle1
CD4	CD4+PMA/Iono	GFP-LC3 - CD4+		MP1-LC3 - CD4+		GFP-LC3 + CD4+		MP1-LC3 + CD4+
		WT	LRBA-KO	WT	LRBA-KO	WT	LRBA-KO	WT	LRBA-KO
18.583	27.445	0.1699	0.287	5.0228	0.4703	67.458	93.487	95.347	147.3
0.0849	0.0131	5.4794	13.874	14.414	45.187	57.49	37.837	98.944	91.375
11.542	34.385	6.4272	13.098	13.845	40.885	1.2896	0.3891	6.5648	625.6
1.63671	0	5.6988	18.24	10.0302	29.6219	2.8528	3.1313	17.987	736.88
		3.55477	33.963	37.8522	24.7102	48.818	94.482	37.371	87.207
				0.188	0.3946	41.993	87.659	38.961	82.494
						22.4019	30.5731	20.6422	20.8175
						32.9515	22.5786	27.2205	26.9504
