# Supplementary material for: LRBA deficiency impairs autophagy and contributes to enhanced antigen presentation and T-cell dysregulation
Source: EMBO Rep. 2025 Jun 23;26(16):4040–71. doi: 10.1038/s44319-025-00504-7 (PMC12373796; doi:10.1038/s44319-025-00504-7)
Supplement: Supplementary file 9 — Source data Fig. 6 [file 44319_2025_504_MOESM9_ESM.zip › Figure 6E/Percentage LC3+ dots positive for HLA-DR.xlsx]

## Sheet: Tabelle1
WT	LRBA-KO	Myc-LRBA
20	40	0
9.09	29.82	14.29
0	21.05	0
6.25	44.44	10
0	57.69	0
16.67	56.67	17.65
8.7	3.33	0
11.11	23.08	0
11.76	11.76	0
19.05	50	0
15.38	25	0
14.29	45	12.5
0	47.22	3.7
15.38	33.33	3.85
6.9	33.33	4.76
10	20	0
0	42.31	15.79
31.25	40.74	46.15
0	40	31.25
0	9.09	4.35
0	33.33	0
0	24.14	0
34.62	62.5	38.1
41.18	0	3.45
33.33	13.79	4.35
10	4.17	2.94
4.35	4.08	0
11.43	0	0
28.57	42.31	32.26
14.29	0	29.41
28	59.26	60
33.33	33.33	13.33
10	16.67	0
0	31.25	0
57.14	0	12.5
45.45	57.69	0
41.67	7.14	0
0	45.45	41.18
14.29	47.06	0
14.29	38.57	0
4.76	12.5	0
11.76	24.24	27.78
33.33	10.53	30.43
28.57	28.57	6.25
7.14	40
5.56	28	0
33.33	12.5	0
33.33	40	0
7.69	14.29	7.14
0	32.35	14.81
54.55	59.09	56.52
60	47.06	0
60	6.67	5.88
20	52	41.67
0	25	13.04
0	45	11.9
14.81	45.83	0
21.05	38.1	13.64
0	23.26	0
42.86	38.46	0
