# Supplementary material for: LRBA deficiency impairs autophagy and contributes to enhanced antigen presentation and T-cell dysregulation
Source: EMBO Rep. 2025 Jun 23;26(16):4040–71. doi: 10.1038/s44319-025-00504-7 (PMC12373796; doi:10.1038/s44319-025-00504-7)
Supplement: Supplementary file 9 — Source data Fig. 6 [file 44319_2025_504_MOESM9_ESM.zip › Figure 6F/HLA-DR+LC3+ dots per cell.xlsx]

## Sheet: Tabelle1
WT	LRBA-KO	Myc-LRBA
2	6	0
2	17	2
0	4	0
1	44	1
0	15	0
2	17	3
2	1	4
3	6	0
2	8	0
4	19	0
4	6	0
1	9	1
0	17	1
4	1	1
2	3	1
2	4	0
0	11	3
5	11	12
0	4	5
0	3	1
0	4	0
0	7	0
9	5	8
7	0	1
8	4	1
3	1	1
1	2	0
4	0	0
4	11	10
2	0	5
7	16	6
3	5	2
1	1	0
0	5	0
8	0	1
5	15	0
5	2	0
0	15	7
2	8	4
2	27	0
1	2	0
2	8	5
1	2	7
2	2	1
1	10	0
1	7	0
1	1	0
1	4	0
1	3	3
0	11	4
6	13	13
6	8	0
3	1	1
1	13	10
0	2	6
0	9	5
4	11	0
4	16	3
0	10	0
3	15	0
