# Supplementary material for: LRBA deficiency impairs autophagy and contributes to enhanced antigen presentation and T-cell dysregulation
Source: EMBO Rep. 2025 Jun 23;26(16):4040–71. doi: 10.1038/s44319-025-00504-7 (PMC12373796; doi:10.1038/s44319-025-00504-7)
Supplement: Supplementary file 9 — Source data Fig. 6 [file 44319_2025_504_MOESM9_ESM.zip › Figure 6G/Size HLA-DR+LC3+ and HLA-DR+LC3- dots.xlsx]

## Sheet: Tabelle1
Size HLA-DR+LC3+				Size HLA-DR+LC3-
WT	LRBA-KO	Myc-LRBA		WT	LRBA-KO	Myc-LRBA
0.101	1.305	0.53		0.485	1.644	1.288
0.328	0.57	0.05		1.782	2.108	0.65
0.151	0.278	0.168		0.755	0.438	1.647
0.126	0.547	0.05		0.685	1.242	0.929
0.227	0.431	0.101		1.627	2.144	0.461
1.077	0.365	0.404		0.387	1.708	0.713
0.126	0.202	0.303		1.551	0.488	0.904
0.846	0.295	0.067		2.023	1.6	0.492
0.947	0.543	0.476		0.934	2.647	1.887
0.353	0.699	0.646		0.649	2.852	0.726
0.707	0.269	0.909		1.972	1.809	0.633
0.656	0.258	0.29		0.723	1.402	0.677
0.227	0.208	0.959		1.584	0.982	1.298
0.323	0.202	0.707		1.001	0.855	1.29
0.471	0.32	0.151		0.827	1.495	0.537
0.115	0.252	0.244		1.276	1.279	1.13
0.265	0.923	0.505		0.563	1.771	1.18
0.303	0.895	0.252		0.991	2.97	1.604
0.101	0.316	0.387		0.757	0.971	1.256
0.101	0.454	0.454		1.198	2.777	1.107
0.265	0.139	0.505		0.707	0.465	1.324
0.379	0.382	0.844		0.743	2.338	1.561
0.325	0.505	0.202		2.115	1.201	1.392
0.185	0.467	0.333		0.653	1.196	1.45
0.05	0.606	0.245		1.525	2.875	1.092
0.644	0.379	0.202		0.833	1.683	1.146
0.202	0.395	0.387		1.464	1.149	0.717
0.475	0.789	0.417		0.996	0.62	0.387
0.151	0.374	0.423		1.214	1.28	1.463
0.278	1.919	0.05		0.826	0.623	2.161
0.202	0.586	0.591		1.286	1.402	1.797
0.227	0.744	0.362		0.61	1.336	1.354
0.252	1.035	0.404		1.208	2.211	0.653
0.328	1.05	0.303		0.307	1.96	1.01
0.252	0.404			1.941	0.716	0.741
0.05	0.978			0.522	1.161	0.899
0.151	0.48			2.62	1.479	0.582
0.151	0.454			0.765	2.04	1.713
0.151	0.076			0.457	1.369	0.541
0.842	0.227			1.262	1.448	1.506
0.64	0.692			0.753	1.559	1.641
0.252	0.75			0.511	1.29	2.034
0.05	1.01			0.394	1.983	0.529
0.252	0.467			2.001	1.476	0.586
0.202	0.303			0.75	1.831	0.471
0.084	0.454			1.606	1.772	0.975
	0.509			0.58	1.961	1.237
	0.341			0.58	1.743	0.97
	0.606			0.434	0.832	1.1
	0.315			0.707	1.937	0.825
	0.252			1.598	1.84	1.084
	0.595			1.041	1.956	0.568
	0.56			0.898	1.638	0.645
	0.527			0.583	1.132	1.542
	0.379			0.648	2.264	2.02
	0.3			0.523	0.903	1.27
				0.419	1.119	1.904
				1.818	1.214	1.136
				0.386	1.719	2.976
				0.571	0.559	0.923
