# Supplementary material for: LRBA deficiency impairs autophagy and contributes to enhanced antigen presentation and T-cell dysregulation
Source: EMBO Rep. 2025 Jun 23;26(16):4040–71. doi: 10.1038/s44319-025-00504-7 (PMC12373796; doi:10.1038/s44319-025-00504-7)
Supplement: Supplementary file 9 — Source data Fig. 6 [file 44319_2025_504_MOESM9_ESM.zip › Figure 6I/Percentage of HLA-DR positive cells.xlsx]

## Sheet: Tabelle1
WT	LRBA-KO	Myc-LRBA
21.2	46.2	39.6
20	36.1	31.2
20.5	52.8	18.9
36.2	39.2	25.3
20.8	35.1	31.2
